# Supplementary material for: A Functional Insulator Screen Identifies NURF and dREAM Components to Be Required for Enhancer-Blocking
Source: PLoS One. 2014 Sep 23;9(9):e107765. doi: 10.1371/journal.pone.0107765 (PMC4172637; doi:10.1371/journal.pone.0107765)
Supplement: Table S1 — Z-score list of all dsRNA sequences with a z- score ≥2. NURF- and dREAM components are highlighted in pink and blue. (XLSX) [file pone.0107765.s012.xlsx]

## Sheet: Tabelle1
Table S1. Z-score list of all dsRNA sequences with a z-score ≥ 2. NURF- and dREAM components are highlighted in pink and blue, respectively.
Amplicon	Target Gene	Symbol	Z-Score
DRSC27497	FBgn0035713	CG10107	12.1139
DRSC08583	FBgn0000541	E(bx)	11.4352
DRSC40758	FBgn0015610	Caf1	11.2164
DRSC16596	FBgn0015610	Caf1	9.86118
DRSC11004	FBgn0035769	CTCF	9.74464
DRSC10719	FBgn0024236	foi	8.71436
DRSC20295	FBgn0004924	Top1	8.38969
DRSC28022	FBgn0035769	CTCF	8.23335
DRSC26047	FBgn0011604	Iswi	7.80586
DRSC07446	FBgn0011604	Iswi	7.30674
DRSC22926	FBgn0086899	tlk	6.38011
DRSC03319	FBgn0015664	Dref	5.62359
DRSC29634	FBgn0029512	Aos1	5.01446
DRSC09698	FBgn0035713	CG10107	4.32167
DRSC07721	FBgn0003612	Su(var)2-10	4.25771
DRSC27034	FBgn0010602	lwr	4.2151
DRSC17819	FBgn0260789	mxc	4.14608
DRSC27078	FBgn0003870	ttk	4.06383
DRSC00828	FBgn0010602	lwr	3.99961
DRSC18370	FBgn0064122, FBgn0064121	CG33691, CG33692	3.81978
DRSC27078	FBgn0003870	ttk	3.72813
DRSC38948	FBgn0003391	shg	3.71683
DRSC21460	FBgn0250911, FBgn0035357	CG42245, MEP-1	3.34331
DRSC29362	FBgn0250911, FBgn0035357	CG42245, MEP-1	3.31946
DRSC38481	FBgn0003862	trx	3.30785
DRSC04059	FBgn0034650	NC2alpha	3.28717
DRSC08509	FBgn0000541	E(bx)	3.28713
DRSC18575	FBgn0023509	mip130	3.11694
DRSC11848	FBgn0259785	pzg	3.08865
DRSC11170	FBgn0040321	GNBP3	3.0454
DRSC11034	FBgn0036381	CG8745	2.98623
DRSC22413	FBgn0086758	chinmo	2.96161
DRSC20378	FBgn0005410	sno	2.95776
DRSC03136	FBgn0031762	CG9098	2.87479
DRSC16474	FBgn0024555	flfl	2.83065
DRSC16914	FBgn0023097	bon	2.8052
DRSC14113	FBgn0029512	Aos1	2.77003
DRSC05429	FBgn0040477	cid	2.70118
DRSC18123	FBgn0261710	nocte	2.67607
DRSC18673	FBgn0004828	His3,3B	2.65989
DRSC18484	FBgn0025635	CG17829	2.63627
DRSC16731	FBgn0027378	MRG15	2.63403
DRSC20375	FBgn0026175	skpC	2.56221
DRSC12861	FBgn0262081	Csk	2.52385
DRSC07502	FBgn0015949	hrg	2.51108
DRSC17731	FBgn0086899	tlk	2.49128
DRSC10660	FBgn0052133	ptip	2.47303
DRSC09985	FBgn0035949	CG13314	2.45692
DRSC37914	FBgn0054039	CG34039	2.44471
DRSC22615	FBgn0052095	CG32095	2.42815
DRSC10724	FBgn0036828	CG6841	2.42285
DRSC16211	FBgn0011481	Ssdp	2.4222
DRSC03343	FBgn0014857	His3,3A	2.39119
DRSC12164	FBgn0086689	Hph	2.38602
DRSC25617	FBgn0024814	Clc	2.38022
DRSC11605	FBgn0005694	Aef1	2.37401
DRSC11194	FBgn0028429	I-2	2.35654
DRSC38999	FBgn0030759	CG13014	2.31441
DRSC11311	FBgn0029113	Uba2	2.29985
DRSC24493	FBgn0004811	fs(2)ltoPP43	2.23846
DRSC07385	FBgn0013771	Cyp6a9	2.20034
DRSC28248	FBgn0259227	CG42327	2.19819
DRSC19605	FBgn0030361	CG1492	2.19051
DRSC28335	FBgn0003612	Su(var)2-10	2.16876
DRSC40811	FBgn0004367	mei-41	2.16328
DRSC22986	FBgn0024308	Smr	2.13573
DRSC09442	FBgn0052163	CG32163	2.13421
DRSC16053	FBgn0013279	Hsp70Bc	2.12016
DRSC28983	FBgn0064126, FBgn0042182	CG33722, CG18749	2.10956
DRSC23994	FBgn0036735	Edc3	2.09321
DRSC29126	FBgn0038826	CG17838	2.07849
DRSC12739	FBgn0037689, FBgn0260237	CG8135, CG42511	2.07841
DRSC38970	FBgn0014380	RhoL	2.07333
DRSC23290	FBgn0023518	trr	2.07325
DRSC25161	FBgn0000711	flw	2.05392
DRSC29046	FBgn0030294	CG11750	2.04994
DRSC09119	FBgn0259481	Mob2	2.04066
DRSC00445	FBgn0026319	Traf4	2.01764
DRSC04998	FBgn0022224	ubl	2.01289
DRSC29224	FBgn0037231	vps24	2.01015
DRSC14191	FBgn0038088	CG10126	2.00495
DRSC29215	FBgn0036764	CG5535	2.00199
DRSC15034	FBgn0051051	CG31051	1.99459
DRSC04377	FBgn0003977	vir	1.9854
DRSC25422	FBgn0086674	Tango13	1.97074
DRSC11328	FBgn0027660	blot	1.96007
DRSC08716	FBgn0004875	enc	1.95382
DRSC21773	FBgn0036828	CG6841	1.95175
