# Supplementary material for: A Functional Insulator Screen Identifies NURF and dREAM Components to Be Required for Enhancer-Blocking
Source: PLoS One. 2014 Sep 23;9(9):e107765. doi: 10.1371/journal.pone.0107765 (PMC4172637; doi:10.1371/journal.pone.0107765)
Supplement: Table S2 — Sequences, localisation, size and other characteristics of tested sites in the reporter assays (top) and ChIP assays (bottom). bp, base pairs; chr, chromosome; fwd., forward; re, restriction enzyme; rev., reverse; TES, transcriptional end site; TSS, transcriptional start site. (XLSX) [file pone.0107765.s013.xlsx]

## Sheet: Tabelle1
Table S2. Sequences, localisation, size and other characteristics of tested sites in the reporter assays (top) and ChIP assays (bottom). bp, base pairs; chr, chromosome; fwd., forward; re, restriction enzyme; rev., reverse; TES, transcriptional end site; TSS, transcriptional start site.
name	re	primer sequences		localisation in the genome	bp	cluster	features
Fab-8	Sall	fwd.	TTTGTCGACTGGTCTGCATATTGGAGGGA	chr3R:12,744,685-12,745,234	568	2	TSS upstream
	Bglll	rev.	TTTAGATCTCTTCCGTTCATCCGTTTCAA
bcd	Sall	fwd.	TTTGTCGACCATTTTATTTTTAAATGTTTGCCTCT	chr3R:2,585,300-2,585,668	387	2	TSS
	Bglll	rev.	TTTAGATCTTCGACACTTGTCTAATTGATTCC
CG31472	Sall	fwd.	TTTGTCGACCATCGCCACCTATTGAGGAT	chr3R:3636071-3636211	159	2	TSS
	Bglll	rev.	TTTAGATCTCGTGCGCAAGTAGCAATG
Fab6(2)	Sall	fwd.	TTTGTCGACCTAAACCCGATTTGCTTTGC	chr3R:12,708,390-12,708,552	181	1	Exon
	Bglll	rev.	TTTAGATCTTGGGAGATACAAAGATACCCAGA
Sbr		fwd.	GCCATCTAGCGCCAGTACAT	chrX:10726548-10726639	92	0	TES
		rev.	GTCGCCAACAGGAAACTGAC
CG31472 2		fwd.	CATCGCCACCTATTGAGGAT	chr3R:3636071-3636211	141	2	TSS
		rev.	CGTGCGCAAGTAGCAATG
Fmr1		fwd.	AGCATACCGTGGAAATCACC	chr3R:5926423-5926523	101	2	TSS
		rev.	TGCGACCAACTTCAGTTTTG	cluster 2
cg10365		fwd.	CCACACATAGAGGGCGAGTT	chr3R:19547842-19547925	84	2	TSS upstream
		rev.	TGCCGGCTATCCAAATAAAG
cg4389		fwd.	ACTTGTTGCACATCCCCAGT	chr2L:9576729-9576886	158	2	TSS
		rev.	CCTGCGCCACCTAGTTAAAA
wnt4		fwd.	CCTGTAGTGGCGACACCTTT	chr2L:7281568-7281669	102	2	TSS upstream
		rev.	GCCCAGAATTGGTGCAGTT	Cluster 2
antp		fwd.	TCCAATGTTTGCCAATCAGA	chr3R:2799008-2799104	97	1	Intron
		rev.	TGGGCGCTATGAGTTTTTCT	chr3R:2799008+2799104
Oat		fwd.	GCTGATAGCTTGGCGAACAT	chr3L:19642841-19642994	154	0	TSS
		rev.	ACACACTGCTCTCCGGGTAT
eh		fwd.	TGCATATCGACCTCAAGCAG	chr3R:13275274-13275410	137	2	TSS
		rev.	GCGATTTGACATTTTCAGC
jp		fwd.	CTAGCGAGTAGCCCACGAAG	chr2L:9567491-9567690	200	2	TSS upstream
		rev.	CAACAAAGCGAGCAAACAAA
wgn		fwd.	CTTGCATAGATGGCGCATAA	chrX:18529480-18529536	57	2	TES
		rev.	AGCGCCACCTAGGAGAGAAA
cg17681		fwd.	CTTCGTTCCGTTTCTCCAGT	chr2L:18152385-18152509	125	3	TSS
		rev.	GCGACCACTTAGCCGAGTTA
Fab8 ctrl		fwd.	CGACGCTTTCAATTCGTTTGTTTT	chr3R:12747697-12747902	206	0	TSS upstream
		rev.	TTTGGATATCACGGTGCTTTGGAT
cg8745 ctrl		fwd.	CAGCTTGATGGTCTCCGTTT	chr3L:13859720-13859920	201	0	TSS
		rev.	TCTCAACACACGGCTCAAAG
Sbr in		fwd.	GGCAGGATCACGAGGAATTA	chrX:10723197-10723303	107	0	TSS upstream
		rev.	GTGCGGCACTCATTGTTATG
Sbr out		fwd.	AAATCCATTCCGCTGCATAC	chrX:10730258-10730370	113	0	Intron
		rev.	GTGTTGCCTTCGTCCAAAGT
cg1354		fwd.	TTATGCCCGCACAACAATTA	chrX:9672543-9672705	163	3	TSS
		rev.	GAAATGGGCGTCGTAGCTTA
Cib		fwd.	AAACTTAAAATAAATGATTGGCTTGC	chrX:3999814-3999966	153	5	TES/TSS
		rev.	CAACCACCATGTATCAACCAAC
Cib2		fwd.	ACCAGCACTCAAGGATCTGC	chrX:4003736-4003888	153	0	Exon
		rev.	GCCTTTCACCAACCAACAAT
cg12170		fwd.	GTATTTTGGTATATTATAAAATGTTAAGTC	chr3R:1462884-1462973	90	0	TES
		rev.	CACGTAAGTGAGACCGGATA
Fab8		fwd.	GACTCACTCACACAGTGGCA	chr3R:12744821-12744916	96	2	TSS upstream
		rev.	CTCTTTCTCTCTTCGTACTTCG
cg32032		fwd.	CCCCAAAAGTAGGCAACAAA	chr3L:9088187-9088299	113	2	TES
		rev.	AGACAGAGGCAAGTGGCATT
cg12772		fwd.	CTACGCCCACACACATAACG	chrX:8570888-8570980	93	2	TSS
		rev.	TAGGCCTTGGAAGTGTTGCT
Adar		fwd.	TCGAAGTGCGTCAAACAGTC	chrX:1666777-1666868	92	2	TSS upstream
		rev.	CGCCTTCCCAACTTAGTGAG
sick		fwd.	GCTGCTGCTTCTGTCTTGTG	chr2L:19887655-19887762	108	2	Intron
		rev.	TTTTTAAAGCGACCCCAATG
BXC14		fwd.	CGAGTGCACCCTCCTAGTCT	chr3R:12795325-12795507	183	2	Intron
		rev.	GATTTAGACTCCGCCCCTTT
cg13962		fwd.	TCTGTCGGTTTTTGGTCTCC	chr2L:19817264-19817382	119	0	TSS upstream
		rev.	GAAATGTACGGCGGAAGTGT
Fab2		fwd.	GCAACCTTAAGGGCGACAT	chr3R:12624625-12624724	100	2	TSS upstream
		rev.	TATGAAATCAACTGGGATTGTTCA
cg9344		fwd.	CAATAGATGGCGCTCTTGGT	chr2R:16864472-16864555	84	2	TSS/TES
		rev.	GGTCACACTGCAGGTTTGGT
cg9095		fwd.	GCCATTTCGATAGCACAACA	chrX:15033762-15033849	88	0	TES
		rev.	TTGGCCTTTTGAAGGAACAG
cg1746		fwd.	GAGCTGGGAAAAAGGACGAT	chr3R:27045340-27045505	166	5	TSS
		rev.	CTATTGTGCAAGGGCAACCT
cg34393		fwd.	TACGTGGAGAGTGCAAACGA	chr2L:3183226-3183347	122	0	TSS
		rev.	CATGCAGCAAACAACGAAAC
cg34274		fwd.	TACATACACTGCGGGCCATA	chr3R:11556491-11556622	132	1	TSS upstream
		rev.	GTAATTGTCGCGCTGTTCAA
NM_170147		fwd.	TGGGTCATTAGCGTTTTTGG	chr3R:20329476-20329618	143	1	TSS upstream
		rev.	GACCATGATTGAGGGAAACG
ect		fwd.	CGCACGTCACTTGAATTAGG	chr3L:10192894-10193015	122	1	Intron
		rev.	GCAGCTTGTCAGTCAGCAAA
cg17510		fwd.	GCCAAGAGTAGCCGTTCATT	chr2R:1492312-1492426	115	0	TSS
		rev.	GTGGCAATCGAATATAAGAAGGA
cg3194		fwd.	TGCGAAAACACAGAAACTGC	chr2R:2560824-2560943	120	0	TSS
		rev.	AACGATGCACACGGTTAATG
cg13550		fwd.	TGGGTTGTCGATAAGGGAAA	chr2R:19254387-19254512	126	3	TSS
		rev.	CGGTCACGAGTTGGACAATA
cg3419		fwd.	GTCACCCTAGGTTGCCATTC	chr2R:20299378-20299498	112	0	TSS
		rev.	TTGTCAAGCGCATTTCCTAA
cg8001		fwd.	AGGCTGAAGCCACACATCTT	chr3L:1756194-1756291	98	0	TSS
		rev.	CCGATTGACCGATAGCTTTG
cg32069		fwd.	CATTCAGGCACAGGAGTGAA	chr3L:11055595-11055741	147	0	TSS
		rev.	TCTGCGCTCATAGTGAATGG
Hml ctrl		fwd.	CCATTGTGCCATAAACATCC	chr3L:13831702-13831870	169	0	TSS upstream
		rev.	CTTGCTCCAACTGCAATGAA
cg34050 ctrl		fwd.	TTTAACGCAAAACCCGTAGG	chr3L:10943252-10943382	131	0	TSS upstream
		rev.	TCGGCTTTCAGCACTAATCA
